# Supplementary material for: Differentiated Empowerment and Boundary Effects of AI-Assisted Music Learning: A Mixed-Methods Study of Learning Motivation, Self-Regulated Learning, and Creative Performance
Source: J Intell. 2026 Jul 1;14(7):126. doi: 10.3390/jintelligence14070126 (PMC13413095; doi:10.3390/jintelligence14070126)
Supplement: Supplementary file 1 [file jintelligence-14-00126-s001.zip]

Archive with 4 entries (4 files):
- Supplementary S1.pdf
- Supplementary S2. Extracted_Effect_Size_Classification_Table.xlsx
- Supplementary S3. Extracted Effect Sizes and Outcome Classification.xlsx
- Supplementary S4. core_meta_analysis_RQ_scripts.R
