# Supplementary material for: Differentiated Empowerment and Boundary Effects of AI-Assisted Music Learning: A Mixed-Methods Study of Learning Motivation, Self-Regulated Learning, and Creative Performance
Source: J Intell. 2026 Jul 1;14(7):126. doi: 10.3390/jintelligence14070126 (PMC13413095; doi:10.3390/jintelligence14070126)
Supplement: Supplementary file 1 [file jintelligence-14-00126-s001.zip › Supplementary S2. Extracted_Effect_Size_Classification_Table.xlsx]

## Sheet: Sheet1
No.	Author(s), Year	Title	Experimental group	Control group	Motivation variable	Self-regulated learning variable	Music learning performance / skill performance	Creative performance (Tier 1: product / expert rating / standardized creativity test)	Creative performance (Tier 2: self-reported creativity / creative self-beliefs)	Extraction notes
1	Li et al., 2025	AI-assisted feedback and reflection in vocal music training: effects on metacognition and singing performance	38	42		metacognition d = 0.554	singing performance d = 0.417
2	Yin & Guo, 2025	An Artificial Intelligence-Based Interactive Learning Environment for Music Education in China: Traditional Chinese Music and Its Contemporary Development as a Way to Increase Cultural Capital	56	76	assisted interactive music learning d = 0.30					The original table classified this study as a “single dimension (motivation/interest)”; therefore, it was categorized under the motivation variable.
3	Zhang, 2025	Compositional tools based on artificial intelligence for choral artistic education: Enhancing creative skills in choral arrangements	35	35				Innovative ability IA d = 3.60Originality of ideas OI d = 3.35Depth of musical understanding MU d = 1.72Selection of harmony SH d = 2.04Voice distribution VD d = 2.30Melodic and rhythmic adaptation MR d = 1.96
4	Xin, 2023	Diversified curriculum innovation of college music education under deep learning model	52	55	learning attitude d = 1.62	learning approach d = 0.71	Basic level d = 1.22Cognitive ability d = 1.63			“Learning approach” was categorized as self-regulation / strategic behavior; “basic level” and “cognitive ability” were categorized under music learning performance / learning outcomes.
5	Yuan, 2024	Does AI-assisted creation of polyphonic music increase academic motivation?	49	49	academic motivation d = 4.86
6	Liu & Guo, 2025	Effectiveness of AI-Driven Vocal Art Tools in Enhancing Student Performance and Creativity	79	79			Vocal skills d = 1.45	Creativity d = 1.69
7	Zhang, 2026	Exploring the generative AI art technologies in vocal training for increasing aesthetic and emotional perceptions	185	0						The original table did not provide an extractable Cohen’s d. The study compared four AI intervention groups and had no traditional control group.
8	Ou et al., 2025	Exploring the impact of AI-assisted practice applications on music learners' performance, self-efficacy, and self-regulated learning	20	20	MLSE d = 1.03MPSE d = 1.18		Performance d = 1.01			SRL outcomes were mainly derived from qualitative analysis; the original table did not provide a separately extractable SRL d.
9	Wang & Zhang, 2025	Enhancing opera vocal education through advanced machine learning algorithms: analytics for talent development and curriculum design	60	58	Intrinsic motivation d = 1.39Identified regulation d = 0.14External regulation d = 0.19Amotivation d = -0.99		Technique d = -0.12Language/Text d = 0.22Musicality d = 0.43Ability to communicate d = 1.11Choice of repertoire d = 0.49
10	Wang, 2025	Hybrid models of piano instruction: How combining traditional teaching methods with personalized AI feedback affects learners’ skill acquisition, self-efficacy, and academic locus of control	40	59	Self-efficacy for musical learning d = 0.32Academic locus of control d = -0.24		Total musical skills d = 1.52Accuracy of playing notes and melodies d = 1.39Rhythmic accuracy d = 1.31Playing techniques d = 0.86Musical expressiveness d = 0.92Overall quality and integrity of the performance d = 0.84
11	Gai, 2025	Implementation of an Innovative Approach to Vocal Training in College: The Case of Artificial Intelligence Technologies NSynth, Sing Like Me, and Flow Machines	220	55						The original table only provided a rough graphical difference at Month 6, experimental ≈ 6.8 and control ≈ 4.6, without standard deviation/variance; therefore, it could not be reliably standardized as Cohen’s d.
12	Lv, 2023	Innovative music education: Using an AI-based flipped classroom	59	59	Learning engagement (rough estimate) d = 0.50		Piano lesson achievement d = 0.45			Learning engagement was a rough estimate from the original table.
13	Liu & Liao, 2025	Integrating IBM Watson BEAT generative AI software into flute music learning: the impact of advanced AI tools on students’ learning strategies	112	108	Deep motive (DM) d = 1.75Surface motive (SM) d = -1.68	Deep strategy (DS) d = 1.09Surface strategy (SS) d = -1.82		Originality d = -2.24Elaboration d = 6.86Harmony of musical elements integration d = 1.41
14	Wang, 2025	Integration of AI GPTs in music education and their impact on students' perception and creativity	283	283				Creativity (TTCT total) d = 0.90
15	Liu, 2025	Modern AI program Chinese choral arts: cognitive training and motivation of college choristers	30	30			Overall MCT score d = 1.92Musical memory d = 1.76Auditory perception d = 1.65Speed of information processing d = 1.33Multitasking d = 1.44	Original vocal performance d = 0.55Improvised vocal performance d = 0.61		Although the original table stated that motivation outcomes were included, no separately extractable motivation effect size was provided in the d column.
16	Roldan-Cardona et al., 2025	Music Education with Artificial Intelligence for Inclusive and Sustainable Early Childhood Learning	8	7						The original table did not provide an extractable Cohen’s d; only qualitative/non-significant descriptions were available.
17	Zhang & Li, 2025	Musical education and academic motivation in highly developed AI technology	110	110	Empowerment d = 0.93Usefulness d = 0.82Success d = 1.03Interest d = 0.85Caring d = -0.01
18	Liu et al., 2022	National Ballad Creation Education Under Artificial Intelligence and Big Data	70	70				Novelty d = -0.79Pleasantness / Does it sound good d = -0.80		The original result description stated that learning interest improved, but the d column only provided effect sizes related to creative products.
19	Xu & Xu, 2024	Psychological factors influencing successful music learning using deep learning technologies	118	120	Academic self-efficacy d = 1.67		Academic achievement d ≈ 0.60			Psychological well-being d = 1.22 was not included in the current dimension table and was therefore retained outside the listed categories.
20	Li & Wu, 2025	The Auxiliary Function and Realization Mechanism of Artificial Intelligence in Cross-Cultural Traditional Music Education	75	75			intelligent assisted teaching with dynamic situational push d ≈ 1.00			The original table marked this study as “motivation/engagement + performance/accuracy,” but only one composite d was provided; therefore, it was provisionally categorized under learning performance / learning outcomes.
21	Tao, 2026	The Impact of AI-Based Educational Applications on University Students' Piano Skills and Self-Efficacy	30	30	Mastery experience d = 1.82Vicarious experience d = 1.84Verbal/social persuasion d = 2.05Physiological states d = 3.31		Practical piano performance d = 2.75
22	Zhuang & Li, 2026	The influence of collaborative music creation supported by generative artificial intelligence on students' creativity.	202	203	Creative interest d ≈ 3.53	Self-regulated learning (rough, SEM-based) d ≈ 1.07			Creative self-efficacy d ≈ 4.81Perceived creative competence d ≈ 2.89	Creative interest was categorized under the motivation variable; the two self-reported creativity / creative self-belief indicators were categorized under creative performance (Tier 2).
23	Kuldanov et al., 2025	The Use of Data-Based Emotion Recognition Systems for the Development of Emotional and Musical Creativity in Vocal Students	64	64				Sounds and Images (SI) d = 2.18Onomatopoeia and Images (OI) d = 2.26	Preparedness d = 0.54Novelty d = 0.77Effectiveness/Authenticity d = 0.58Emotional Creativity Total d = 1.08	TCSW expert ratings were categorized under creative performance (Tier 1); ECI self-report scale indicators were categorized under creative performance (Tier 2).
24	Zheng & Wang, 2024	Voice coding interactive music game teaching mode based on wireless network	5	5						The original table marked the data as “non-standardized”; no usable standardized effect size was provided.
25	Baxi et al., 2025	HYBRID AI-HUMAN MUSIC COMPOSITION FOR PEDAGOGY	22	21				Harmonic coherence (rough estimate) d ≈ 3.69Melodic structure (rough estimate) d ≈ 3.97Rhythmic variation (rough estimate) d ≈ 3.41Structural organization (rough estimate) d ≈ 3.12Creativity rating (rough, boxplot-based) d ≈ 3.40	Self-efficacy (rough estimate) d ≈ 3.82	Several d values were rough estimates from the original table; self-efficacy was categorized under creative self-beliefs in creative performance (Tier 2).
26	Dash et al., 2025	SENTIMENT-BASED FEEDBACK IN ART EDUCATION	34	34	Learning interest d = 0.71Learning motivation d = 0.62Learning attitude d = 0.62					Although the original table reported a 37% increase in creativity scores, the d column did not provide the corresponding standardized effect size.
27	Chen & Yu, 2025	Implementation of Personalized Music Recommendation System Combining Big Data and Machine Learning in Aesthetic Education in Colleges and Universities	40	40						The original table did not provide an extractable Cohen’s d and only reported p < 0.05.
