# Supplementary material for: Differentiated Empowerment and Boundary Effects of AI-Assisted Music Learning: A Mixed-Methods Study of Learning Motivation, Self-Regulated Learning, and Creative Performance
Source: J Intell. 2026 Jul 1;14(7):126. doi: 10.3390/jintelligence14070126 (PMC13413095; doi:10.3390/jintelligence14070126)
Supplement: Supplementary file 1 [file jintelligence-14-00126-s001.zip › Supplementary S3. Extracted Effect Sizes and Outcome Classification.xlsx]

## Sheet: Main-effect calibration
Outcome domain	Original manuscript k studies	Original manuscript k effects (inferred/used)	Original manuscript main effect	Rebuilt inclusion from uploaded Excel	Rebuilt main-compatible estimate	Consistency decision
Creativity	9	Formal model appears calibrated to 8 study clusters after excluding S25 rough/nonstandard estimates; descriptive count remains 9 studies / N=1790	g = 1.206, 95% CI [0.056, 2.355], p = .042	9 studies / 29 effects if S25 included; 8 studies / 23 effects if S25 excluded	g = 1.224, 95% CI [0.318, 2.129] after excluding S25 rough estimates	Use original main effect in text; use calibrated subgroup table excluding S25 formal estimates; report S25 as sensitivity/descriptive only.
Learning motivation	13	28	g = 1.278, 95% CI [0.412, 2.144], p = .007	13 studies / 28 effects including S26	g = 1.301, 95% CI [0.532, 2.071]	Very close; use original main effect in text and use rerun subgroup results with S26 included.
SRL	4	5	g = 0.565, 95% CI [-0.207, 1.338], p = .102	4 studies / 5 effects	g = 0.523, 95% CI [-0.032, 1.077]	Close in direction and magnitude but sparse; retain original main effect and do not formally interpret SRL subgroups.

## Sheet: Effect-size data
Study ID	Author year	Outcome domain	Outcome	n_exp	n_ctrl	Cohen d/extracted d	Hedges g	Variance(g)	Measurement tool type	AI support type	Formal subgroup scope	Notes
S1	Li et al., 2025	SRL	metacognition	38	42	0.554	0.548656	0.051044	Standardized/established tools	Hybrid AI support	Included	Computed from uploaded effect-size file; Hedges correction applied to extracted d.
S1	Li et al., 2025	music_performance	singing performance	38	42	0.417	0.412977	0.050229	Standardized/established tools	Hybrid AI support	Included	Computed from uploaded effect-size file; Hedges correction applied to extracted d.
S2	Yin & Guo, 2025	Motivation	assisted interactive music learning	56	76	0.3	0.298266	0.030994	Self-developed/unclear tools	Generative-support only	Included	Computed from uploaded effect-size file; Hedges correction applied to extracted d.
S3	Zhang, 2025	Creativity	Innovative Ability IA	35	35	3.6	3.56015	0.146418	Self-developed/unclear tools	Generative-support only	Included	Computed from uploaded effect-size file; Hedges correction applied to extracted d.
S3	Zhang, 2025	Creativity	Originality of Ideas OI	35	35	3.35	3.31291	0.13428	Self-developed/unclear tools	Generative-support only	Included	Computed from uploaded effect-size file; Hedges correction applied to extracted d.
S3	Zhang, 2025	Creativity	Depth of Music Understanding MU	35	35	1.72	1.70096	0.076551	Self-developed/unclear tools	Generative-support only	Included	Computed from uploaded effect-size file; Hedges correction applied to extracted d.
S3	Zhang, 2025	Creativity	Harmonic Selection SH	35	35	2.04	2.01742	0.084956	Self-developed/unclear tools	Generative-support only	Included	Computed from uploaded effect-size file; Hedges correction applied to extracted d.
S3	Zhang, 2025	Creativity	Voice Distribution VD	35	35	2.3	2.27454	0.092838	Self-developed/unclear tools	Generative-support only	Included	Computed from uploaded effect-size file; Hedges correction applied to extracted d.
S3	Zhang, 2025	Creativity	Melody–Rhythm Adaptation MR	35	35	1.96	1.9383	0.082721	Self-developed/unclear tools	Generative-support only	Included	Computed from uploaded effect-size file; Hedges correction applied to extracted d.
S4	Xin, 2023	Motivation	Learning Attitude	52	55	1.62	1.6084	0.048967	Self-developed/unclear tools	Adaptive/personalized only	Included	Computed from uploaded effect-size file; Hedges correction applied to extracted d.
S4	Xin, 2023	SRL	Learning Approach	52	55	0.71	0.704916	0.039201	Self-developed/unclear tools	Adaptive/personalized only	Included	Computed from uploaded effect-size file; Hedges correction applied to extracted d.
S4	Xin, 2023	music_performance	Basic Level	52	55	1.22	1.21127	0.043735	Self-developed/unclear tools	Adaptive/personalized only	Included	Computed from uploaded effect-size file; Hedges correction applied to extracted d.
S4	Xin, 2023	music_performance	Cognitive Ability	52	55	1.63	1.61833	0.049117	Self-developed/unclear tools	Adaptive/personalized only	Included	Computed from uploaded effect-size file; Hedges correction applied to extracted d.
S5	Yuan, 2024	Motivation	academic motivation	49	49	4.86	4.82193	0.158807	Standardized/established tools	Generative-support only	Included	Computed from uploaded effect-size file; Hedges correction applied to extracted d.
S6	Liu & Guo, 2025	music_performance	Vocal skills	79	79	1.45	1.44302	0.031663	Self-developed/unclear tools	Hybrid AI support	Included	Computed from uploaded effect-size file; Hedges correction applied to extracted d.
S6	Liu & Guo, 2025	Creativity	Creativity	79	79	1.69	1.68186	0.034025	Self-developed/unclear tools	Hybrid AI support	Included	Computed from uploaded effect-size file; Hedges correction applied to extracted d.
S8	Ou et al., 2025	Motivation	MLSE	20	20	1.03	1.00954	0.108806	Standardized/established tools	Adaptive/personalized only	Included	Computed from uploaded effect-size file; Hedges correction applied to extracted d.
S8	Ou et al., 2025	Motivation	MPSE	20	20	1.18	1.15656	0.112786	Standardized/established tools	Adaptive/personalized only	Included	Computed from uploaded effect-size file; Hedges correction applied to extracted d.
S8	Ou et al., 2025	music_performance	Performance	20	20	1.01	0.989934	0.108316	Standardized/established tools	Adaptive/personalized only	Included	Computed from uploaded effect-size file; Hedges correction applied to extracted d.
S9	Wang & Zhang, 2025	Motivation	Intrinsic motivation	60	58	1.39	1.38099	0.041551	Standardized/established tools	Evaluative-feedback only	Included	Computed from uploaded effect-size file; Hedges correction applied to extracted d.
S9	Wang & Zhang, 2025	Motivation	Identified regulation	60	58	0.14	0.139093	0.033552	Standardized/established tools	Evaluative-feedback only	Included	Computed from uploaded effect-size file; Hedges correction applied to extracted d.
S9	Wang & Zhang, 2025	Motivation	External regulation	60	58	0.19	0.188769	0.033621	Standardized/established tools	Evaluative-feedback only	Included	Computed from uploaded effect-size file; Hedges correction applied to extracted d.
S9	Wang & Zhang, 2025	Motivation	Amotivation	60	58	-0.99	-0.983585	0.037569	Standardized/established tools	Evaluative-feedback only	Included	Computed from uploaded effect-size file; Hedges correction applied to extracted d.
S9	Wang & Zhang, 2025	music_performance	Technique	60	58	-0.12	-0.119222	0.03353	Standardized/established tools	Evaluative-feedback only	Included	Computed from uploaded effect-size file; Hedges correction applied to extracted d.
S9	Wang & Zhang, 2025	music_performance	Language/Text	60	58	0.22	0.218575	0.033672	Standardized/established tools	Evaluative-feedback only	Included	Computed from uploaded effect-size file; Hedges correction applied to extracted d.
S9	Wang & Zhang, 2025	music_performance	Musicality	60	58	0.43	0.427214	0.034243	Standardized/established tools	Evaluative-feedback only	Included	Computed from uploaded effect-size file; Hedges correction applied to extracted d.
S9	Wang & Zhang, 2025	music_performance	Ability to communicate	60	58	1.11	1.10281	0.038623	Standardized/established tools	Evaluative-feedback only	Included	Computed from uploaded effect-size file; Hedges correction applied to extracted d.
S9	Wang & Zhang, 2025	music_performance	Choice of repertoire	60	58	0.49	0.486825	0.034474	Standardized/established tools	Evaluative-feedback only	Included	Computed from uploaded effect-size file; Hedges correction applied to extracted d.
S10	Wang, 2025	Motivation	Self-efficacy for Musical Learning	40	59	0.32	0.317519	0.04181	Self-developed/unclear tools	Hybrid AI support	Included	Computed from uploaded effect-size file; Hedges correction applied to extracted d.
S10	Wang, 2025	Motivation	Academic locus of control	40	59	-0.24	-0.23814	0.041588	Self-developed/unclear tools	Hybrid AI support	Included	Computed from uploaded effect-size file; Hedges correction applied to extracted d.
S10	Wang, 2025	music_performance	Total musical skills	40	59	1.52	1.50822	0.05279	Self-developed/unclear tools	Hybrid AI support	Included	Computed from uploaded effect-size file; Hedges correction applied to extracted d.
S10	Wang, 2025	music_performance	Accuracy of playing notes and melodies	40	59	1.39	1.37922	0.050909	Self-developed/unclear tools	Hybrid AI support	Included	Computed from uploaded effect-size file; Hedges correction applied to extracted d.
S10	Wang, 2025	music_performance	Rhythmic accuracy	40	59	1.31	1.29984	0.049835	Self-developed/unclear tools	Hybrid AI support	Included	Computed from uploaded effect-size file; Hedges correction applied to extracted d.
S10	Wang, 2025	music_performance	Playing techniques	40	59	0.86	0.853333	0.044979	Self-developed/unclear tools	Hybrid AI support	Included	Computed from uploaded effect-size file; Hedges correction applied to extracted d.
S10	Wang, 2025	music_performance	Musical expressiveness	40	59	0.92	0.912868	0.04551	Self-developed/unclear tools	Hybrid AI support	Included	Computed from uploaded effect-size file; Hedges correction applied to extracted d.
S10	Wang, 2025	music_performance	Overall quality and integrity of the performance	40	59	0.84	0.833488	0.04481	Self-developed/unclear tools	Hybrid AI support	Included	Computed from uploaded effect-size file; Hedges correction applied to extracted d.
S12	Lv, 2023	Motivation	Learning engagement (rough estimate)	59	59	0.5	0.49676	0.034506	Standardized/established tools	Generative-support only	Included	Computed from uploaded effect-size file; Hedges correction applied to extracted d.
S12	Lv, 2023	music_performance	Piano Lesson Achievement	59	59	0.45	0.447084	0.034307	Standardized/established tools	Generative-support only	Included	Computed from uploaded effect-size file; Hedges correction applied to extracted d.
S13	Liu & Liao, 2025	Motivation	Deep motive (DM)	112	108	1.75	1.74397	0.024975	Standardized/established tools	Generative-support only	Included	Computed from uploaded effect-size file; Hedges correction applied to extracted d.
S13	Liu & Liao, 2025	Motivation	Surface motive (SM)	112	108	-1.68	-1.67421	0.024433	Standardized/established tools	Generative-support only	Included	Computed from uploaded effect-size file; Hedges correction applied to extracted d.
S13	Liu & Liao, 2025	SRL	Deep strategy (DS)	112	108	1.09	1.08625	0.020744	Standardized/established tools	Generative-support only	Included	Computed from uploaded effect-size file; Hedges correction applied to extracted d.
S13	Liu & Liao, 2025	SRL	Surface strategy (SS)	112	108	-1.82	-1.81373	0.025539	Standardized/established tools	Generative-support only	Included	Computed from uploaded effect-size file; Hedges correction applied to extracted d.
S13	Liu & Liao, 2025	Creativity	Originality	112	108	-2.24	-2.23229	0.029388	Standardized/established tools	Generative-support only	Included	Computed from uploaded effect-size file; Hedges correction applied to extracted d.
S13	Liu & Liao, 2025	Creativity	Elaboration	112	108	6.86	6.83637	0.124281	Standardized/established tools	Generative-support only	Included	Computed from uploaded effect-size file; Hedges correction applied to extracted d.
S13	Liu & Liao, 2025	Creativity	Harmony of musical elements integration	112	108	1.41	1.40514	0.02255	Standardized/established tools	Generative-support only	Included	Computed from uploaded effect-size file; Hedges correction applied to extracted d.
S14	Wang, 2025	Creativity	Creativity (TTCT total)	283	283	0.9	0.898803	0.007762	Self-developed/unclear tools	Hybrid AI support	Included	Computed from uploaded effect-size file; Hedges correction applied to extracted d.
S15	Liu, 2025	music_performance	Overall MCT Score	30	30	1.92	1.89506	0.094874	Standardized/established tools	Evaluative-feedback only	Included	Computed from uploaded effect-size file; Hedges correction applied to extracted d.
S15	Liu, 2025	music_performance	Musical Memory	30	30	1.76	1.73714	0.090094	Standardized/established tools	Evaluative-feedback only	Included	Computed from uploaded effect-size file; Hedges correction applied to extracted d.
S15	Liu, 2025	music_performance	Auditory Perception	30	30	1.65	1.62857	0.087048	Standardized/established tools	Evaluative-feedback only	Included	Computed from uploaded effect-size file; Hedges correction applied to extracted d.
S15	Liu, 2025	music_performance	Speed of Information Processing	30	30	1.33	1.31273	0.079307	Standardized/established tools	Evaluative-feedback only	Included	Computed from uploaded effect-size file; Hedges correction applied to extracted d.
S15	Liu, 2025	music_performance	Multitasking	30	30	1.44	1.4213	0.08178	Standardized/established tools	Evaluative-feedback only	Included	Computed from uploaded effect-size file; Hedges correction applied to extracted d.
S15	Liu, 2025	Creativity	Original vocal performance	30	30	0.55	0.542857	0.067402	Standardized/established tools	Evaluative-feedback only	Included	Computed from uploaded effect-size file; Hedges correction applied to extracted d.
S15	Liu, 2025	Creativity	Improvised vocal performance	30	30	0.61	0.602078	0.067967	Standardized/established tools	Evaluative-feedback only	Included	Computed from uploaded effect-size file; Hedges correction applied to extracted d.
S17	Zhang & Li, 2025	Motivation	Empowerment	110	110	0.93	0.926797	0.020009	Standardized/established tools	Hybrid AI support	Included	Computed from uploaded effect-size file; Hedges correction applied to extracted d.
S17	Zhang & Li, 2025	Motivation	Usefulness	110	110	0.82	0.817176	0.019574	Standardized/established tools	Hybrid AI support	Included	Computed from uploaded effect-size file; Hedges correction applied to extracted d.
S17	Zhang & Li, 2025	Motivation	Success	110	110	1.03	1.02645	0.020451	Standardized/established tools	Hybrid AI support	Included	Computed from uploaded effect-size file; Hedges correction applied to extracted d.
S17	Zhang & Li, 2025	Motivation	Interest	110	110	0.85	0.847072	0.019688	Standardized/established tools	Hybrid AI support	Included	Computed from uploaded effect-size file; Hedges correction applied to extracted d.
S17	Zhang & Li, 2025	Motivation	Caring	110	110	-0.01	-0.009966	0.018057	Standardized/established tools	Hybrid AI support	Included	Computed from uploaded effect-size file; Hedges correction applied to extracted d.
S18	Liu et al., 2022	Creativity	Novelty	70	70	-0.79	-0.785699	0.030466	Self-developed/unclear tools	Hybrid AI support	Included	Computed from uploaded effect-size file; Hedges correction applied to extracted d.
S18	Liu et al., 2022	Creativity	Pleasantness / Does it sound good	70	70	-0.8	-0.795644	0.030522	Self-developed/unclear tools	Hybrid AI support	Included	Computed from uploaded effect-size file; Hedges correction applied to extracted d.
S19	Xu & Xu, 2024	Motivation	Academic self-efficacy	118	120	1.67	1.66469	0.022523	Standardized/established tools	Evaluative-feedback only	Included	Computed from uploaded effect-size file; Hedges correction applied to extracted d.
S19	Xu & Xu, 2024	music_performance	Academic achievement	118	120	0.6	0.598091	0.017453	Standardized/established tools	Evaluative-feedback only	Included	Computed from uploaded effect-size file; Hedges correction applied to extracted d.
S20	Li & Wu, 2025	music_performance	intelligent assisted teaching with dynamic situational push	75	75	1	0.994924	0.029696	Self-developed/unclear tools	Generative-support only	Included	Computed from uploaded effect-size file; Hedges correction applied to extracted d.
S21	Tao, 2026	Motivation	Mastery experience	30	30	1.82	1.79636	0.091837	Standardized/established tools	Evaluative-feedback only	Included	Computed from uploaded effect-size file; Hedges correction applied to extracted d.
S21	Tao, 2026	Motivation	Vicarious experience	30	30	1.84	1.8161	0.092432	Standardized/established tools	Evaluative-feedback only	Included	Computed from uploaded effect-size file; Hedges correction applied to extracted d.
S21	Tao, 2026	Motivation	Verbal/social persuasion	30	30	2.05	2.02338	0.099063	Standardized/established tools	Evaluative-feedback only	Included	Computed from uploaded effect-size file; Hedges correction applied to extracted d.
S21	Tao, 2026	Motivation	Physiological states	30	30	3.31	3.26701	0.153891	Standardized/established tools	Evaluative-feedback only	Included	Computed from uploaded effect-size file; Hedges correction applied to extracted d.
S21	Tao, 2026	music_performance	Practical piano performance	30	30	2.75	2.71429	0.126341	Standardized/established tools	Evaluative-feedback only	Included	Computed from uploaded effect-size file; Hedges correction applied to extracted d.
S22	Zhuang & Li, 2026	Motivation	Creative interest	202	203	3.53	3.52343	0.025166	Self-developed/unclear tools	Generative-support only	Included	Computed from uploaded effect-size file; Hedges correction applied to extracted d.
S22	Zhuang & Li, 2026	SRL	Self-regulated learning (rough, SEM-based)	202	203	1.07	1.06801	0.011248	Self-developed/unclear tools	Generative-support only	Included	Computed from uploaded effect-size file; Hedges correction applied to extracted d.
S22	Zhuang & Li, 2026	Creativity	Creative self-efficacy	202	203	4.81	4.80104	0.038297	Self-developed/unclear tools	Generative-support only	Included	Computed from uploaded effect-size file; Hedges correction applied to extracted d.
S22	Zhuang & Li, 2026	Creativity	Perceived creative competence	202	203	2.89	2.88462	0.020113	Self-developed/unclear tools	Generative-support only	Included	Computed from uploaded effect-size file; Hedges correction applied to extracted d.
S23	Kuldanov et al., 2025	Creativity	Sounds and Images (SI)	64	64	2.18	2.167	0.049222	Self-developed/unclear tools	Hybrid AI support	Included	Computed from uploaded effect-size file; Hedges correction applied to extracted d.
S23	Kuldanov et al., 2025	Creativity	Onomatopoeia and Images (OI)	64	64	2.26	2.24652	0.050593	Self-developed/unclear tools	Hybrid AI support	Included	Computed from uploaded effect-size file; Hedges correction applied to extracted d.
S23	Kuldanov et al., 2025	Creativity	Preparedness	64	64	0.54	0.536779	0.032004	Self-developed/unclear tools	Hybrid AI support	Included	Computed from uploaded effect-size file; Hedges correction applied to extracted d.
S23	Kuldanov et al., 2025	Creativity	Novelty	64	64	0.77	0.765408	0.033167	Self-developed/unclear tools	Hybrid AI support	Included	Computed from uploaded effect-size file; Hedges correction applied to extracted d.
S23	Kuldanov et al., 2025	Creativity	Effectiveness/Authenticity	64	64	0.58	0.576541	0.032177	Self-developed/unclear tools	Hybrid AI support	Included	Computed from uploaded effect-size file; Hedges correction applied to extracted d.
S23	Kuldanov et al., 2025	Creativity	Emotional Creativity Total	64	64	1.08	1.07356	0.03538	Self-developed/unclear tools	Hybrid AI support	Included	Computed from uploaded effect-size file; Hedges correction applied to extracted d.
S25	Baxi et al., 2025	Creativity	Harmonic coherence (rough estimate)	22	21	3.69	3.62209	0.242231	Self-developed/unclear tools	Generative-support only	Creativity sensitivity/descriptive only (rough/nonstandard estimates)	Computed from uploaded effect-size file; Hedges correction applied to extracted d.
S25	Baxi et al., 2025	Creativity	Melodic structure (rough estimate)	22	21	3.97	3.89693	0.266261	Self-developed/unclear tools	Generative-support only	Creativity sensitivity/descriptive only (rough/nonstandard estimates)	Computed from uploaded effect-size file; Hedges correction applied to extracted d.
S25	Baxi et al., 2025	Creativity	Rhythmic variation (rough estimate)	22	21	3.41	3.34724	0.219958	Self-developed/unclear tools	Generative-support only	Creativity sensitivity/descriptive only (rough/nonstandard estimates)	Computed from uploaded effect-size file; Hedges correction applied to extracted d.
S25	Baxi et al., 2025	Creativity	Structural organization (rough estimate)	22	21	3.12	3.06258	0.198742	Self-developed/unclear tools	Generative-support only	Creativity sensitivity/descriptive only (rough/nonstandard estimates)	Computed from uploaded effect-size file; Hedges correction applied to extracted d.
S25	Baxi et al., 2025	Creativity	Creativity rating (rough, boxplot-based)	22	21	3.4	3.33742	0.219195	Self-developed/unclear tools	Generative-support only	Creativity sensitivity/descriptive only (rough/nonstandard estimates)	Computed from uploaded effect-size file; Hedges correction applied to extracted d.
S25	Baxi et al., 2025	Creativity	Self-efficacy (rough estimate)	22	21	3.82	3.74969	0.25317	Self-developed/unclear tools	Generative-support only	Creativity sensitivity/descriptive only (rough/nonstandard estimates)	Computed from uploaded effect-size file; Hedges correction applied to extracted d.
S26	Dash et al., 2025	Motivation	Learning interest	34	34	0.71	0.701901	0.061112	Self-developed/unclear tools	Evaluative-feedback only	Included	Computed from uploaded effect-size file; Hedges correction applied to extracted d.
S26	Dash et al., 2025	Motivation	Learning motivation	34	34	0.62	0.612928	0.060252	Self-developed/unclear tools	Evaluative-feedback only	Included	Computed from uploaded effect-size file; Hedges correction applied to extracted d.
S26	Dash et al., 2025	Motivation	Learning attitude	34	34	0.62	0.612928	0.060252	Self-developed/unclear tools	Evaluative-feedback only	Included	Computed from uploaded effect-size file; Hedges correction applied to extracted d.

## Sheet: Subgroup results
Outcome domain	Moderator	Subgroup	k studies	k effects	g	SE	95% CI lower	95% CI upper	tau²	Interpretation status	Formal scope note
Motivation	Measurement tool type	Self-developed/unclear tools	5	8	1.221	0.635	-0.024	2.466	1.987	Yes	Same inclusion scope as the original domain-specific main effect.
Motivation	Measurement tool type	Standardized/established tools	8	20	1.356	0.536	0.304	2.407	2.262	Yes	Same inclusion scope as the original domain-specific main effect.
Motivation	AI support type	Adaptive/personalized only	2	3	1.351	0.263	0.835	1.867	0.087	Descriptive only (<3 studies)	Same inclusion scope as the original domain-specific main effect.
Motivation	AI support type	Evaluative-feedback only	4	12	1.137	0.452	0.252	2.023	0.797	Yes	Same inclusion scope as the original domain-specific main effect.
Motivation	AI support type	Generative-support only	5	6	1.815	0.974	-0.094	3.723	4.688	Yes	Same inclusion scope as the original domain-specific main effect.
Motivation	AI support type	Hybrid AI support	2	7	0.385	0.333	-0.268	1.038	0.21	Descriptive only (<3 studies)	Same inclusion scope as the original domain-specific main effect.
SRL	Measurement tool type	Self-developed/unclear tools	2	2	0.925	0.177	0.577	1.273	0.041	Descriptive only (<3 studies)	Same inclusion scope as the original domain-specific main effect.
SRL	Measurement tool type	Standardized/established tools	2	3	0.142	0.38	-0.604	0.887	0.259	Descriptive only (<3 studies)	Same inclusion scope as the original domain-specific main effect.
SRL	AI support type	Adaptive/personalized only	1	1	0.705	0.198	0.317	1.093		Descriptive only (<3 studies)	Same inclusion scope as the original domain-specific main effect.
SRL	AI support type	Generative-support only	2	3	0.427	0.641	-0.829	1.683	0.81	Descriptive only (<3 studies)	Same inclusion scope as the original domain-specific main effect.
SRL	AI support type	Hybrid AI support	1	1	0.549	0.226	0.106	0.991		Descriptive only (<3 studies)	Same inclusion scope as the original domain-specific main effect.
Creativity	Measurement tool type	Self-developed/unclear tools	6	18	1.456	0.595	0.289	2.623	2.111	Yes	Creativity formal subgroup estimates exclude S25 rough/nonstandard estimates to align with the original main-effect model.
Creativity	Measurement tool type	Standardized/established tools	2	5	0.502	0.093	0.32	0.684	0	Descriptive only (<3 studies)	Creativity formal subgroup estimates exclude S25 rough/nonstandard estimates to align with the original main-effect model.
Creativity	AI support type	Evaluative-feedback only	1	2	0.572	0.184	0.212	0.933		Descriptive only (<3 studies)	Creativity formal subgroup estimates exclude S25 rough/nonstandard estimates to align with the original main-effect model.
Creativity	AI support type	Generative-support only	3	11	2.109	0.891	0.363	3.855	2.368	Yes	Creativity formal subgroup estimates exclude S25 rough/nonstandard estimates to align with the original main-effect model.
Creativity	AI support type	Hybrid AI support	4	10	0.719	0.529	-0.318	1.756	1.103	Yes	Creativity formal subgroup estimates exclude S25 rough/nonstandard estimates to align with the original main-effect model.

## Sheet: Recommended manuscript table
Outcome domain	Moderator	Subgroup	k studies	k effects	g [95% CI]	Recommended interpretation
Motivation	Measurement tool type	Self-developed/unclear tools	5	8	1.221 [-0.024, 2.466]	Exploratory; interpret direction only, not confirmatory moderation.
Motivation	Measurement tool type	Standardized/established tools	8	20	1.356 [0.304, 2.407]	Exploratory; interpret direction only, not confirmatory moderation.
Motivation	AI support type	Evaluative-feedback only	4	12	1.137 [0.252, 2.023]	Exploratory; interpret direction only, not confirmatory moderation.
Motivation	AI support type	Generative-support only	5	6	1.815 [-0.094, 3.723]	Exploratory; interpret direction only, not confirmatory moderation.
Creativity	Measurement tool type	Self-developed/unclear tools	6	18	1.456 [0.289, 2.623]	Exploratory; interpret direction only, not confirmatory moderation.
Creativity	AI support type	Generative-support only	3	11	2.109 [0.363, 3.855]	Exploratory; interpret direction only, not confirmatory moderation.
Creativity	AI support type	Hybrid AI support	4	10	0.719 [-0.318, 1.756]	Exploratory; interpret direction only, not confirmatory moderation.
SRL	Both moderators	All subgroup cells	<3 per cell	—	Not formally interpreted	Sparse evidence; retain overall SRL main effect only.
