# Supplementary material for: Differentiated Empowerment and Boundary Effects of AI-Assisted Music Learning: A Mixed-Methods Study of Learning Motivation, Self-Regulated Learning, and Creative Performance
Source: J Intell. 2026 Jul 1;14(7):126. doi: 10.3390/jintelligence14070126 (PMC13413095; doi:10.3390/jintelligence14070126)
Supplement: Supplementary file 1 [file jintelligence-14-00126-s001.zip › Supplementary S4. core_meta_analysis_RQ_scripts.R]

################################################################################
# Supplementary Appendix 2: Core R code for the AI-assisted music-learning meta-analysis
# Purpose: reproduce the main RQ models and reviewer-requested exploratory heterogeneity checks.
# Note: This script provides the main analytic route only. Diagnostic and sensitivity-only
# scripts are not included in the supplementary package to keep the file concise.
################################################################################

library(metafor)
library(clubSandwich)
library(dplyr)
library(readxl)
library(emmeans)

# 1. Load extracted effect-size dataset
dat <- read_excel("Supplementary_Appendix_2_Meta_Analysis_Data_and_Code.xlsx",
                  sheet = "Effect-size data")

dat <- dat %>%
  mutate(
    study_id = `Study ID`,
    outcome_domain = factor(`Outcome domain`),
    yi = `Hedges g`,
    vi = `Variance(g)`,
    measurement_tool_type = factor(`Measurement tool type`),
    ai_support_type = factor(`AI support type`)
  )

# 2. RQ1: domain-specific three-level main-effect models
dat_rq1 <- dat %>%
  filter(`Outcome domain` %in% c("Motivation", "SRL", "Creativity"),
         `Formal subgroup scope` == "Included")

m_motivation <- rma.mv(yi, vi,
                       random = ~ 1 | study_id/Outcome,
                       data = filter(dat_rq1, outcome_domain == "Motivation"),
                       method = "REML")

m_srl <- rma.mv(yi, vi,
                random = ~ 1 | study_id/Outcome,
                data = filter(dat_rq1, outcome_domain == "SRL"),
                method = "REML")

m_creativity <- rma.mv(yi, vi,
                       random = ~ 1 | study_id/Outcome,
                       data = filter(dat_rq1, outcome_domain == "Creativity"),
                       method = "REML")

summary(m_motivation)
summary(m_srl)
summary(m_creativity)

# 3. RQ2: task complexity × prior ability interaction
# The analysis dataset used for this model should contain task_complexity_bin and prior_ability_bin.
dat_rq2 <- dat_rq1 %>%
  filter(outcome_domain %in% c("Motivation", "SRL", "Creativity")) %>%
  mutate(
    higher_order = ifelse(outcome_domain %in% c("SRL", "Creativity"),
                          "Higher-order cognition", "Motivation")
  )

m_rq2_motivation <- rma.mv(yi, vi,
                           mods = ~ task_complexity_bin * prior_ability_bin,
                           random = ~ 1 | study_id/Outcome,
                           data = filter(dat_rq2, higher_order == "Motivation"),
                           method = "REML")

m_rq2_hoc <- rma.mv(yi, vi,
                    mods = ~ task_complexity_bin * prior_ability_bin,
                    random = ~ 1 | study_id/Outcome,
                    data = filter(dat_rq2, higher_order == "Higher-order cognition"),
                    method = "REML")

summary(m_rq2_motivation)
summary(m_rq2_hoc)
coef_test(m_rq2_motivation, vcov = "CR2", cluster = filter(dat_rq2, higher_order == "Motivation")$study_id)
coef_test(m_rq2_hoc, vcov = "CR2", cluster = filter(dat_rq2, higher_order == "Higher-order cognition")$study_id)

# 4. RQ3: intervention dose × outcome type
# The analysis dataset used for this model should contain dose_group coded as short, medium, or long.
m_rq3 <- rma.mv(yi, vi,
                mods = ~ dose_group * higher_order,
                random = ~ 1 | study_id/Outcome,
                data = dat_rq2,
                method = "REML")

summary(m_rq3)
coef_test(m_rq3, vcov = "CR2", cluster = dat_rq2$study_id)

# Optional predicted marginal effects for dose pattern
# emmeans(m_rq3, ~ dose_group | higher_order)

# 5. Reviewer-requested exploratory sources of heterogeneity
# These are interpreted descriptively because several subgroup cells contain few independent studies.
m_tool_motivation <- rma.mv(yi, vi,
                            mods = ~ measurement_tool_type - 1,
                            random = ~ 1 | study_id/Outcome,
                            data = filter(dat_rq1, outcome_domain == "Motivation"),
                            method = "REML")

m_ai_motivation <- rma.mv(yi, vi,
                          mods = ~ ai_support_type - 1,
                          random = ~ 1 | study_id/Outcome,
                          data = filter(dat_rq1, outcome_domain == "Motivation"),
                          method = "REML")

m_tool_creativity <- rma.mv(yi, vi,
                            mods = ~ measurement_tool_type - 1,
                            random = ~ 1 | study_id/Outcome,
                            data = filter(dat_rq1, outcome_domain == "Creativity"),
                            method = "REML")

m_ai_creativity <- rma.mv(yi, vi,
                          mods = ~ ai_support_type - 1,
                          random = ~ 1 | study_id/Outcome,
                          data = filter(dat_rq1, outcome_domain == "Creativity"),
                          method = "REML")

summary(m_tool_motivation)
summary(m_ai_motivation)
summary(m_tool_creativity)
summary(m_ai_creativity)

# Small-cell reporting rule:
# SRL-specific subgroup estimates were not formally interpreted when each subgroup cell
# contained fewer than three independent study clusters.

sessionInfo()
